# Supplementary material for: Application of Electrospun Drug-Loaded Nanofibers in Cancer Therapy
Source: Polymers (Basel). 2024 Feb 12;16(4):504. doi: 10.3390/polym16040504 (PMC10892891; doi:10.3390/polym16040504)
Supplement: Supplementary file 1 [file polymers-16-00504-s001.zip]

Archive with 1 entries (1 files):
- polymers-2826705-supplementary.pdf
